# Supplementary material for: Anopheles gambiae salivary protein expression modulated by wild Plasmodium falciparum infection: highlighting of new antigenic peptides as candidates of An. gambiae bites
Source: Parasit Vectors. 2014 Dec 20;7:599. doi: 10.1186/s13071-014-0599-y (PMC4287575; doi:10.1186/s13071-014-0599-y)
Supplement: Additional file 1: — Identification of Plasmodium falciparum proteins. [file 13071_2014_599_MOESM1_ESM.xlsx]

## Sheet: Feuil1
Spot	Accession number (PlasmoDB-7,2)	Protein identification	Fold	Molecular mass (kDA)	pI	Mascot score	Cover sequence (%)
1149	PFI1105w	phosphoglycerate kinase	+ 1,6	45.4	7.83	13	40.63
820	PFI1105w	phosphoglycerate kinase	+ 1,4	45.4	7.83	3	5.77
912	PFI0875w	heat shock protein 70	+ 2,0	72.3	5.31	7	9.82
	MAL7P1.228	heat shock protein 70		73.3	5.71	4	4.39
	PF13_0201	sporozoite surface protein 2		64.7	5.07	2	5.23
450	MAL8P1.17	protein disulfide isomerase	- 2,2	55.5	5.78	11	20.7
	PFL1725w	ATP synthase beta chain		58.4	6.42	9	13.64
466	PFL1725w	ATP synthase beta chain	- 2,3	58.4	6.42	5	8.6
